# Supplementary material for: Comparison of the efficacy and safety of 10 glucagon-like peptide-1 receptor agonists as add-on to metformin in patients with type 2 diabetes: a systematic review
Source: Front Endocrinol (Lausanne). 2023 Aug 28;14:1244432. doi: 10.3389/fendo.2023.1244432 (PMC10493284; doi:10.3389/fendo.2023.1244432)
Supplement: Supplementary file 1 [file DataSheet_1.zip]

Archive with 4 entries (4 files):
- Supplementary Files/Table 1.docx
- Supplementary Files/Table 2.docx
- Supplementary Files/Table 3.docx
- Supplementary Files/Table 4.docx
